# Supplementary material for: Exploring and mapping chemical space with molecular assembly trees
Source: Sci Adv. 2021 Sep 24;7(39):eabj2465. doi: 10.1126/sciadv.abj2465 (PMC8462901; doi:10.1126/sciadv.abj2465)
Supplement: Supplementary file 3 — Data file S1 [file sciadv.abj2465_data_file_s1.zip]

Archive with 7 entries (6 files):
- code/
- code/AssemblyMC.zip
- code/AssemblyMC_cpp_sc.zip
- code/GenMols.zip
- code/README.md
- code/TreeMC.zip
- code/TreeMC_cpp_sc.zip
